# Supplementary material for: Development of a Novel Ultrasound-Guided Needle Cricothyroidotomy Device
Source: J Clin Med. 2025 Aug 20;14(16):5871. doi: 10.3390/jcm14165871 (PMC12387471; doi:10.3390/jcm14165871)
Supplement: Supplementary file 1 [file jcm-14-05871-s001.zip]

Archive with 2 entries (2 files):
- jcm-3765088-supplementary done.pdf
- Video S1.mp4
